# Supplementary material for: Clinical Characteristics and Prognostic Factors Affecting Clinical Outcomes in Cytomegalovirus Retinitis Following Allogeneic Hematopoietic Stem Cell Transplantation
Source: Biomedicines. 2025 Jan 20;13(1):242. doi: 10.3390/biomedicines13010242 (PMC11760473; doi:10.3390/biomedicines13010242)
Supplement: Supplementary file 1 [file biomedicines-13-00242-s001.zip]

Archive with 3 entries (3 files):
- Supplementary Figure S1 and Table S1.pdf
- Supplementary Table S2.xlsx
- Supplementary Table S3.xlsx
