# Supplementary material for: Clinical Characteristics and Prognostic Factors Affecting Clinical Outcomes in Cytomegalovirus Retinitis Following Allogeneic Hematopoietic Stem Cell Transplantation
Source: Biomedicines. 2025 Jan 20;13(1):242. doi: 10.3390/biomedicines13010242 (PMC11760473; doi:10.3390/biomedicines13010242)
Supplement: Supplementary file 1 [file biomedicines-13-00242-s001.zip › Supplementary Table S2.xlsx]

## Sheet: Sheet1
Supplementary Table 2 Comparisons of clinical characteristics and treatments between CMVR patients with and without recurrence.
Parameters			Recurrence (n=13)		No recurrence (n=71)		P-value
Age, median (IQR)			25 (19.5, 29)		28 (21, 35)		0.491
Female: male			9:4		42:29		0.494
Hematological disease, n (%)							0.252
Acute lymphoblastic leukemia			3 (23.1)		20 (28.2)
Acute myeloid leukemia			6 (46.2)		35 (49.3)
Lymphoma			0 (0)		7 (9.9)
Aplastic anemia and myelodysplastic syndrome			2 (15.4)		7 (9.9)
Other			2 (15.4)		2 (2.8)
HLA match: mismatch			2:11		7:64		0.554
Donor related: unrelated			11:2		65:6		0.434
ABO match: mismatch			8:5		32:39		0.274
Poor graft function, n (%)			2 (15.4)		21 (29.6)		0.291
GVHD, n (%)			10 (76.9)		47 (66.2)		0.446
Mean time of neutrophil engraftment, mean±SD			14.8±3.7		14.5±3.4		0.774
Other organ involvement with CMV infection, n (%)			4 (30.8)		11 (15.5)		0.186
PTLD, n (%)			3 (23.1)		10 (14.1)		0.41
Duration of lymphopenia, median (IQR)			70 (36, 127)		64 (47, 113)		0.92
Duration from HSCT to CMVR diagnosis, median (IQR)			129 (119, 187.5)		156 (120, 196)		0.491
Follow-up period from HSCT to last visit, median (IQR)			156 (120, 196)		305 (216, 497)		0.544
Cumulative duration of CMV-DNA viremia before CMVR diagnosis, median (IQR)			32.5 (23, 42)		40 (24, 52)		0.272
Peak blood CMV-DNA before CMVR diagnosis, log10 (copies/ml), median (IQR)			4.625±0.450		4.511±0.568		0.528
CMV DNAemia at time of CMVR diagnosis, n (%)			3 (23.1)		19 (26.8)		0.781
EBV DNAemia, n (%)			6 (54.6)		29 (44.6)		0.541
Macula involvement, n (%)			9 (100)		22 (37.3)		0.016**
Lesion area, DA, median (IQR)			127.5 (57.60, 194.1)		64.66 (34.8, 159.49)		0.145
Active inflammation in anterior segment, n (%)			1 (7.69)		14 (19.72)		0.298
Therapy, n (%)							0.041*
	Without induction		0 (0)		18 (25.3)
	Induction-maintenance		13 (100)		53 (74.7)
Dose of ganciclovir, n (%)							0.636
	3mg		11 (84.6)		56 (78.9)
	6mg		2 (15.4)		15 (21.1)
Combined with foscarnet sodium			6 (46.2)		23 (32.4)		0.337
IVs, mean±SD			8 (5, 15)		6 (4, 8)		0.013**
Aqueous CMV DNA load at baseline, log10 (copies/ml), median (IQR)			3.93±0.83		4.27±1.13		0.306
Aqueous IL-8 level at baseline, pg/ml, median (IQR)			143.9 (80.9, 264.4)		225.9 (44.6, 440.5)		0.78
logMAR BCVA, median (IQR)
	at the initial visit		0.261 (0.097, 1.046)		0.398 (0.097, 0.921)		0.819
	at the last visit		1.398 (0.301, 1.699)		0.301 (0, 1)		0.043*
*P<0.05; **P<0.025. CMVR, cytomegalovirus retinitis; HLA, human leukocyte antigen; GVHD, graft-versus-host disease; IQR, interquartile range; SD, standard deviation; PTLD, post-lymphoproliferative disease; EBV, Epstein-Barr virus; DA, disc area; IVs, intravitreal injections; IL, interleukin.
