# Supplementary material for: Clinical Characteristics and Prognostic Factors Affecting Clinical Outcomes in Cytomegalovirus Retinitis Following Allogeneic Hematopoietic Stem Cell Transplantation
Source: Biomedicines. 2025 Jan 20;13(1):242. doi: 10.3390/biomedicines13010242 (PMC11760473; doi:10.3390/biomedicines13010242)
Supplement: Supplementary file 1 [file biomedicines-13-00242-s001.zip › Supplementary Table S3.xlsx]

## Sheet: Sheet1
Supplementary Table 3 Comparisons of clinical characteristics and treatments between CMVR patients with and without retinal detachment.
Parameters		RD (n=8)	No RD (n=76)	P-value
Age, mean±SD		20.8±12.9	29.3±11.3	0.048*
Female: male		4:4	29:47	0.514
Hematological disease, n (%)				0.045*
Acute lymphoblastic leukemia		3 (37.5)	20 (26.3)
Acute myeloid leukemia		2 (25)	39 (51.3)
Lymphoma		0 (0)	7 (9.2)
Aplastic anemia and myelodysplastic syndrome		1 (12.5)	8 (10.5)
Other		2 (25)	2 (2.63)
HLA match: mismatch		1:7	8:68	0.864
Donor related: unrelated		7:1	69:7	0.763
ABO match: mismatch		1:7	39:37	0.037*
Poor graft function, n (%)		5 (62.5)	18 (23.7)	0.019**
GVHD, n (%)		3 (37.5)	54 (71.1)	0.053
Mean time of neutrophil engraftment, mean±SD		15.3±3.5	14.5±3.5	0.56
Other organ involvement with CMV infection, n (%)		0 (0)	15 (19.7)	0.166
PTLD, n (%)		2 (25)	11 (14.5)	0.434
Duration of lymphopenia, median (IQR)		60.5 (44,137)	64 (47, 114.5)	0.844
Duration from HSCT to CMVR diagnosis, median (IQR)		148 (114, 175)	146 (119, 230)	0.89
Follow-up period from HSCT to last visit, median (IQR)		267.5 (155,808)	333 (197, 577)	0.46
Cumulative duration of CMV-DNA viremia before CMVR diagnosis, median (IQR)		63 (31, 95.5)	37 (24, 51)	0.067
Peak blood CMV-DNA before CMVR diagnosis, log10 (copies/ml), median (IQR)		4.82 (4.47, 5.00)	4.53 (4.16, 4.78)	0.168
CMV DNAemia at time of CMVR diagnosis, n (%)		1 (12.5)	21 (27.6)	0.354
EBV DNAemia, n (%)		0 (0)	35 (50)	0.018**
Macula involvement, n (%)		5 (62.5)	26 (41.3)	0.254
Lesion area, DA, median (IQR)		66.15 (32.35, 129.17)	203.9 (49.72, 365)	0.007**
Active inflammation in anterior segment, n (%)		2 (25)	13 (17.1)	0.579
Therapy, n (%)				0.12
	Without induction	0 (0)	18 (23.7)
	Induction-maintenance	8 (100)	58 (76.3)
Dose of ganciclovir, n (%)				0.134
	3mg	8 (100)	59 (77.6)
	6mg	0 (0)	17 (22.4)
Combined with foscarnet sodium		4 (50)	25 (32.9)	0.333
IVs, median (IQR)		6.5 (4, 7.5)	6 (4, 8)	0.605
Aqueous CMV DNA load at baseline, log10 (copies/ml), mean±SD		5.435±0.589	4.089±1.057	<0.001**
Aqueous IL-8 level at baseline, pg/ml, median (IQR)		324.9 (231.5,1330.7)	164.8 （44.6, 409.6）	0.066
logMAR BCVA, median (IQR)
	at the initial visit	0.96 (0.761, 1.6)	0.301 (0.097, 0.921)	0.018**
	at the last visit	2.5 (0.66, 3)	0.301 (0.097, 1)	0.001**
*P<0.05; **P<0.025. CMVR, cytomegalovirus retinitis; HLA, human leukocyte antigen; GVHD, graft-versus-host disease; IQR, interquartile range; SD, standard deviation; PTLD, post-lymphoproliferative disease; EBV, Epstein-Barr virus; DA, disc area; IVs, intravitreal injections; IL, interleukin; BCVA, best-corrected visual acuity.
